# Supplementary material for: Clinical characteristics and risk factors for rebleeding in uremic patients with obscure gastrointestinal bleeding undergoing deep enteroscopy: A multi-center retrospective study in Taiwan
Source: PLoS One. 2022 Nov 30;17(11):e0277434. doi: 10.1371/journal.pone.0277434 (PMC9710796; doi:10.1371/journal.pone.0277434)
Supplement: S1 Data — (XLSX) [file pone.0277434.s001.xlsx]

## Sheet: 工作表1
gender	age	BMI	HD or PD (HD-1, PD-2)	CAD	DM	HTN	Abd surg	cirrhosis	VHD	antiplatete drug (none-0, y-1)	directin	Final Diagnosis (negative-0, positve-1)	positive finding (1-angiodysplasia, 2-non-angiodysplasia)	Final Diagnosis (negative-0, angiodysplasia-1, ulcer-2, diverticulum-3, benign tumor-4, malignant tumor-5, others-6)	Location (stomach-0, duodenum-1, jejunum-2, ileum-3, colon-4)	endoscopic intervention (none-0, yes-1)	intervention (none-0, APC-1, hemoclip-2, epinephrine-3, others-4)	complications	rebleeding	rebleeding (days)	complete examiantion
2	70	16	1	0	1	0	0	0	0	0	1	1	1	1	2	1	2	0	0
2	65	21.3	2	0	0	0	0	0	0	0	1	1	1	1	2	1	3	0	0
1	65	20.8	1	0	1	0	0	1	0	0	1	0		0		0	0	0	0
2	53	25.6	2	0	0	0	0	0	0	0	1	1	2	2	1	1	3	0	0
2	49	27.2	1	0	1	0	0	0	0	0	1	0		0		0	0	0	0
1	65	23.4	1	0	0	0	0	0	0	0	1	1	1	1	2	1	4	0	1	4
1	58	21.2	1	0	1	0	0	1	0	1	1	0		0		0	0	0	0
2	64	32.4	1	0	1	0	0	0	0	0	1	1	2	5	1	0	4	0	0
2	52	23.7	1	0	0	0	0	0	0	0	1	1	1	1	2	1	3	0	0
2	79	19.5	1	0	0	0	0	0	0	0	1	1	1	1	2	1	3	0	0
2	59	19.7	1	0	0	0	0	0	0	0	1	1	1	1	2	1	1	0	0
2	88	20	1	1	1	1	0	0	0	1	1	1	2	6	0	1	3	0	0
2	73	25.4	1	0	0	1	0	0	0	1	1	1	2	3	1	1	2	0	1	19
2	94	19.9	1	1	1	1	0	0	1	1	1	1	1	1	2	1	1	0	1	48
2	94	19.9	1	1	1	1	0	0	1	1	1	1	1	1	2	0	0	0
1	72	34.5	1	0	1	1	1	0	0	0	1	0		0		0	0	0	0
2	67	22.2	2	0	0	1	0	0	0	0	1	1	1	1	2	1	1	0	0
2	79		1	1	1	1	0	0	0	0	1	1	1	1	2	1	1	0	0
2	67	22.2	1	0	0	1	0	0	0	0	1	1	1	1	2	1	1	0	0
2	92	24.3	1	1	0	1	0	0	0	0	1	1	1	1	1	1	1	0	0
2	66	14.8	1	0	0	1	1	0	0	0	1	1	1	1	2	1	1	0	0
2	65	30.1	1	1	1	1	1	0	0	1	1	0		0		0	0	0	0
2	76	25.3	1	1	1	1	0	0	0	0	1	1	2	2	2	0	0	0	0
2	68	24.1	1	0	1	1	0	1	0	0	1	0		0		0	0	0	1	68
1	63	23.7	1	0	0	0	1	0	0	0	1	1	1	1	0	1	1	0	0
1	63	23.7	1	0	0	0	1	0	0	0	1	0		0		0	0	0	1	18
2	68	24.1	1	0	1	1	0	1	0	0	1	1	1	1	2	1	1	0	0
2	56	14.7	1	1	1	1	0	0	0	0	1	0		0		0	0	0	0
2	55	18	2	0	0	0	0	0	0	0	1	0		0		0	0	0	0
2	60	20	1	0	0	0	0	1	0	1	1	0		0		0	0	0	0
2	73	20.8	1	1	1	1	1	0	0	0	1	1	1	1	1	1	1	0	0
2	86	23.2	1	0	1	0	0	0	0	1	1	1	1	1	1	1	1	0	1	30
1	67	20.5	1	0	1	1	0	0	0	0	1	1	2	3	1	0	0	0	0
1	57	23.7	2	0	0	0	0	0	0	1	1	1	2	6	3	1	1	0	0
2	81		1	0	1	1	0	0	0	0	1	1	1	1	2	1	1	1
1	68	23.7	1	0	1	1	0	1	0	0	2	1	1	1	4	1	1	0	0
2	80	24.8	1	1	1	1	1	0	0	0	2	1	1	1	2	0	0	0	1	60
2	77	28.5	1	1	1	1	0	0	0	0	2	1	1	1	3	0	0	0	0
1	77		1	0	0	0	0	0	0	0	2	1	1	1	3	1	1	0	1	67
2	86	20	1	0	0	0	0	0	0	1	2	1	2	3	3	0	0	0	0
2	88	20	1	0	1	1	0	0	0	0	2	1	2	3	3	0	0	0	0
2	66	21.4	1	1	0	1	0	0	0	1	2	1	1	1	3	1	1	0	0
2	72	25.9	1	0	1	1	0	0	0	1	3	0		0		1	3	0	1	6	1
2	72	26	1	0	1	1	0	0	0	1	3	0		0		1	3	0	0		0
2	72	24.6	1	1	1	1	0	0	0	1	3	1	1	1	2	0	4	0	1	60	0
2	73	18.1	1	1	0	1	1	0	0	0	3	1	1	1	4	1	1	0	0		1
2	80	24.8	1	1	1	1	1	0	0	0	3	1	1	1	4	1	1	0	1	123	0
2	78	17.4	1	1	1	1	0	0	0	0	3	0		0		0	0	0	0		1
1	85		1	1	1	1	1	0	0	1	3	0		0		0	0	0	0		1
1	66	25.5	2	0	0	1	0	0	0	0	3	1	1	1	2	1	1	0	1	90	0
2	79	18.2	1	0	0	1	0	0	0	0	3	0		0		1	1	0	0		0
2	66	22.6	1	0	0	0	0	1	0	0	3	1	1	1	4	1	1	0	0		0
1	54	19.8	1	1	1	0	0	0	0	0	3	1	2	2	0	1	1	0	0		0
2	68	25	1	0	1	1	0	0	1	0	1	1	1	1	2	1	1	0	１	43
2	82	23	1	1	1	1	1	0	0	1	1	1	1	1	2	1	1	0	０
2	68	21	1	0	1	1	0	0	0	0	1	1	1	1	2	1	1	0	１	13
2	62	20	1	0	1	1	0	1	0	0	1	1	2	2	1	0	0	0	０
2	79	22	1	0	0	1	0	0	0	1	1	1	1	1	2	1	1	0	１	157
2	80	22	1	0	0	1	0	0	0	1	1	1	1	1	2	1	1	0	０
2	52	19	1	0	1	1	0	1	0	0	1	1	1	1	2	1	1	0	０
2	48	24	1	1	0	1	0	0	0	1	1	0		0		0	0	0	０
2	71	24	1	1	1	1	0	0	0	1	1	0		0		0	0	0	１	0
1	45	16	1	0	1	0	0	0	0	0	1	0		0		0	0	0	１	167
1	70	20	1	0	0	1	0	0	0	0	1	1	1	1	2	1	1	0	０
1	67	21	1	0	0	1	0	0	0	0	1	1	2	3	2	0	0	0	０
1	73	19	1	0	1	1	0	1	0	1	1	1	1	1	2	1	1	0	１	0
1	53	27	1	0	1	1	0	0	0	0	1	1	1	1	2	1	1	0	０
1	85	28	1	0	0	1	0	0	0	1	1	1	2	4	0	1	4	00	０
2	68	25	1	0	1	1	0	0	1	0	2	1	1	1	3	1	1	0	１	3
2	67	23	1	1	1	1	0	0	1	1	2	1	1	1	3	1	1	0	１	67
2	67	23	1	1	1	1	0	0	1	1	2	1	1	1	3	1	1	0	０
1	46	16	1	0	1	0	0	0	0	0	2	0		0		0	0	0	１	6
2	68	21	1	0	1	1	0	0	0	0	3	1	1	1	1	1	1	0	０		0
2	88	31	1	0	0	0	0	0	1	0	3	1	1	1	2	1	1	0	０		0
2	56	30	1	0	1	1	0	0	0	0	3	1	2	3	4	1	1	0	０		0
2	68	25	1	0	1	1	0	0	1	0	4	1	1	1	2	1	4	0	１	>180
2	71	24	1	1	1	1	0	0	0	1	4	1	1	1	3	1	4	0	０
1	46	16	1	0	1	0	0	0	0	0	4	1	2	6	3	0	4	0	０
